# Supplementary material for: Controlled Assembly of Fluorophores inside a Nanoliposome
Source: Molecules. 2023 Jan 16;28(2):911. doi: 10.3390/molecules28020911 (PMC9864194; doi:10.3390/molecules28020911)
Supplement: Supplementary file 1 [file molecules-28-00911-s001.zip]

Archive with 1 entries (1 files):
- molecules-2138528-supplementary.pdf
